# Supplementary material for: The 3D Reconstruction of Pocillopora Colony Sheds Light on the Growth Pattern of This Reef-Building Coral
Source: iScience. 2020 Apr 18;23(6):101069. doi: 10.1016/j.isci.2020.101069 (PMC7276440; doi:10.1016/j.isci.2020.101069)
Supplement: Data S1 Excel File on the Statistical Analysis of Diameter and Volume of Calices between Dissepiments in the 48-layer P. damicornis Colony [file mmc2.xlsx]

## Sheet: Sheet1
48 Layer			Layer	Calices	Average diameter [mm]	Average volume [mm³]
Diameter [mm]	Volume [mm³]		1	2	0.855	0.135
0.5	0.01		2	21	0.986	0.24
0.4	0.01		3	36	1.077	0.262
0.9	0.13		4	44	1.079	0.263
0.81	0.08		5	57	1.073	0.243
1.35	0.43		6	64	1.092	0.243
0.52	0.01		7	72	1.045	0.229
1.49	0.49		8	80	1.082	0.248
0.88	0.04		9	95	1.088	0.248
1.66	0.35		10	106	1.103	0.249
0.66	0.05		11	107	1.146	0.283
0.88	0.09		12	104	1.126	0.267
1.16	0.14		13	113	1.127	0.263
2.38	0.61		14	118	1.081	0.226
1.13	0.25		15	126	1.09	0.225
1.36	0.46		16	114	1.073	0.219
1.37	0.4		17	114	1.095	0.23
1.56	0.34		18	114	1.11	0.252
0.98	0.12		19	127	1.086	0.237
2.31	0.44		20	140	1.031	0.21
0.86	0.04		21	142	1.038	0.208
0.9	0.14		22	150	1.058	0.207
1.14571	0.220476		23	141	1.038	0.214
47 Layer			24	140	1.075	0.223
Diameter [mm]	Volume [mm³]		25	136	1.089	0.237
0.72	0.05		26	127	1.141	0.271
0.61	0.05		27	130	1.087	0.257
0.69	0.05		28	122	1.11	0.251
1.09	0.22		29	119	1.141	0.254
1.49	0.25		30	140	1.064	0.226
1.17	0.26		31	143	1.108	0.253
0.83	0.13		32	146	1.133	0.276
0.45	0.02		33	153	1.113	0.271
1.3	0.19		34	170	1.101	0.272
1.15	0.29		35	162	1.118	0.296
0.99	0.15		36	187	1.166	0.3
1.4	0.42		37	202	1.143	0.284
0.79	0.11		38	207	1.157	0.288
1.06	0.11		39	188	1.166	0.282
1.5	0.43		40	189	1.143	0.261
1.51	0.55		41	205	1.092	0.228
1.48	0.36		42	154	1.148	0.264
1	0.14		43	134	1.14	0.247
1.18	0.34		44	112	1.171	0.281
1.27	0.28		45	64	1.247	0.327
1.16	0.25		46	57	1.309	0.346
1.15	0.34		47	53	1.214	0.221
1.22	0.19		48	21	1.146	0.22
1.05	0.18
1.89	0.35
1.4	0.19
0.86	0.06
1.09	0.22
0.53	0.01
1.02	0.11
1.35	0.31
1.23	0.09
1.28	0.13
1.58	0.54
1.33	0.2
1.09	0.1
1.22	0.16
1.23	0.17
0.88	0.04
1.63	0.47
1.36	0.15
1.31	0.05
1.3	0.14
1.48	0.49
3.08	0.78
0.85	0.07
1.13	0.28
0.8	0.07
2.63	0.64
1.24	0.14
1.66	0.3
0.73	0.04
0.9	0.04
1.21396	0.220755
46 Layer
Diameter [mm]	Volume [mm³]
0.72	0.04
0.64	0.06
1.48	0.63
0.87	0.12
0.65	0.05
1.19	0.22
0.63	0.04
1.28	0.31
1.45	0.22
1.07	0.27
0.51	0.02
0.97	0.17
1.13	0.29
1.36	0.3
1.5	0.62
1.49	0.59
1.65	0.46
1.09	0.23
0.95	0.18
0.78	0.1
1.48	0.6
1.7	0.45
0.86	0.11
1.5	0.46
0.89	0.13
0.94	0.11
1.12	0.29
1.42	0.55
1.69	0.36
1.21	0.2
1.85	0.59
1.1	0.18
1.42	0.35
1.53	0.57
1.36	0.54
1.29	0.29
1.35	0.43
1.69	0.61
1.54	0.42
1.52	0.52
2.95	0.74
1.08	0.2
1.55	0.48
0.7	0.07
1.6	0.27
1.24	0.46
1.55	0.45
1.55	0.32
1.26	0.2
1.57	0.45
1.63	0.73
0.45	0.01
2.13	0.64
2.06	0.58
1.49	0.53
1.32	0.26
1.63	0.63
1.3093	0.345614
45 Layer
Diameter [mm]	Volume [mm³]
0.98	0.15
0.99	0.19
0.97	0.19
1.09	0.28
0.94	0.15
0.97	0.15
0.94	0.1
1.29	0.43
1.12	0.33
1.36	0.45
0.73	0.08
0.92	0.12
1.23	0.26
1.02	0.14
1.33	0.35
0.87	0.11
1.39	0.62
0.89	0.16
1.38	0.46
1.16	0.36
1.21	0.29
1.3	0.31
1.23	0.37
0.98	0.18
1.47	0.76
1.23	0.31
1.31	0.47
1.44	0.56
0.93	0.09
1.5	0.48
1.27	0.38
1.28	0.38
1.4	0.56
1.86	0.54
1.21	0.32
1.34	0.41
1.19	0.23
1.55	0.78
0.89	0.15
1.47	0.32
1.19	0.37
1.34	0.43
0.68	0.08
1.32	0.49
1.63	0.46
1.13	0.29
1.16	0.11
1.4	0.57
1.12	0.36
1.7	0.54
1.12	0.25
1.41	0.34
1.21	0.15
1.68	0.44
1.01	0.13
1.34	0.6
1.39	0.38
1.45	0.14
1.64	0.32
2.56	0.74
2.29	0.6
1.27	0.12
0.63	0.01
0.49	0.01
1.24672	0.326563
44 Layer
Diameter [mm]	Volume [mm³]
0.53	0.02
0.54	0.01
0.62	0.05
0.57	0.03
0.63	0.02
0.79	0.11
0.82	0.08
0.79	0.11
1.1	0.22
1.15	0.21
0.86	0.11
0.99	0.18
0.96	0.12
1.43	0.36
1.38	0.56
1.15	0.22
1.17	0.36
0.93	0.15
1.24	0.28
0.48	0.01
1.19	0.27
1.25	0.29
0.9	0.09
1.32	0.44
1.05	0.23
0.97	0.18
1.11	0.21
1.31	0.45
1.07	0.27
1.01	0.19
1.36	0.21
1.36	0.56
1.25	0.36
1.17	0.33
1.28	0.28
1.21	0.34
0.96	0.13
1.28	0.27
0.96	0.14
1.17	0.29
1.65	0.62
1.65	0.7
1.64	0.68
1.55	0.64
1	0.17
1.32	0.44
0.74	0.03
1.11	0.3
1.39	0.31
1.63	0.8
1.2	0.23
1.6	0.61
1.41	0.35
1.15	0.32
1.43	0.46
1.15	0.31
1.18	0.2
1.23	0.42
0.9	0.07
1.26	0.33
1.3	0.34
1.8	0.38
1.14	0.13
1.57	0.34
1.27	0.42
1.16	0.37
1.07	0.16
1.53	0.65
2.7	0.73
1.32	0.4
0.55	0.02
1.73	0.57
1.31	0.37
0.99	0.14
1.23	0.25
1.51	0.49
1.26	0.39
2.16	0.94
0.68	0.02
1.33	0.3
1.15	0.17
1.45	0.36
1.39	0.52
0.94	0.11
1.27	0.32
1.41	0.42
2.1	0.57
1.24	0.21
0.83	0.06
0.95	0.03
0.68	0.05
1.98	0.77
1.37	0.49
0.79	0.03
1.41	0.53
0.93	0.05
1.36	0.26
1.11	0.15
1.64	0.64
1.34	0.32
0.94	0.07
0.88	0.12
1.16	0.14
0.81	0.05
1.25	0.38
1.02	0.17
0.79	0.07
0.58	0.01
1.12	0.17
0.56	0.01
0.83	0.02
0.76	0.04
1.17098	0.280804
43 Layer
Diameter [mm]	Volume [mm³]
0.67	0.04
0.86	0.13
1.1	0.22
1.12	0.22
1	0.2
1.08	0.1
0.85	0.12
0.95	0.11
0.7	0.06
0.44	0.01
1.15	0.18
0.71	0.05
1.21	0.19
1.06	0.17
0.94	0.1
0.41	0.01
0.88	0.15
1.11	0.17
1.03	0.25
1.26	0.41
1.08	0.24
1.16	0.3
0.78	0.1
1.07	0.26
1.09	0.28
1.12	0.28
0.63	0.04
1.12	0.24
1.73	0.7
0.87	0.12
1.19	0.36
0.91	0.16
1.2	0.29
1.05	0.13
1.09	0.24
0.9	0.15
1.25	0.35
0.82	0.11
1.27	0.2
1.22	0.32
0.93	0.15
1.02	0.23
1.1	0.26
0.56	0.02
1.72	0.4
1.13	0.21
1.22	0.4
1.02	0.13
0.95	0.13
1.14	0.19
1.14	0.21
1.29	0.38
1.13	0.27
1.3	0.36
1.45	0.47
1.01	0.13
1.16	0.19
1.27	0.38
0.97	0.14
1.62	0.67
1.26	0.22
1.21	0.34
0.85	0.15
1.14	0.21
0.67	0.07
1.22	0.39
1.64	0.42
1.37	0.32
1.18	0.25
1.6	0.4
2.17	0.96
1.15	0.23
1.43	0.47
1.16	0.18
0.83	0.14
0.97	0.11
1.31	0.24
1.37	0.1
1.12	0.12
1.09	0.15
1.32	0.4
1.5	0.49
1.75	0.33
1.24	0.34
1.44	0.45
1.22	0.31
1.34	0.3
0.58	0.01
1.97	0.86
2.9	1.22
0.59	0.01
1.21	0.21
1.25	0.29
1.1	0.15
1.33	0.32
1.38	0.41
1.04	0.19
1.47	0.44
1.37	0.32
1.43	0.58
1.13	0.16
0.48	0.01
1.11	0.18
1.53	0.37
1.37	0.35
1.78	0.61
1.24	0.32
1.07	0.14
1.35	0.26
1.46	0.41
1.33	0.32
0.54	0.01
1.45	0.34
1.26	0.1
1.22	0.23
0.56	0.01
1.58	0.31
0.99	0.16
0.74	0.02
0.94	0.11
1.73	0.59
0.88	0.1
0.42	0.01
1	0.13
1.26	0.23
0.75	0.02
1.32	0.23
0.78	0.01
0.81	0.02
1.64	0.7
1.42	0.3
0.63	0.01
0.95	0.12
0.63	0.01
1.13978	0.246866
42 Layer
Diameter [mm]	Volume [mm³]
1.09	0.01
0.78	0.09
0.72	0.05
0.65	0.07
0.68	0.05
0.9	0.16
0.78	0.11
0.7	0.03
1.04	0.17
0.86	0.13
0.67	0.05
0.88	0.15
0.7	0.04
0.76	0.04
1.25	0.35
0.8	0.11
0.61	0.01
1.03	0.16
0.71	0.06
1.2	0.31
1.26	0.44
0.47	0.01
1.24	0.3
0.83	0.07
1.18	0.29
0.84	0.08
0.73	0.07
1.03	0.22
0.83	0.15
1.09	0.3
0.95	0.15
1.2	0.2
0.74	0.06
1.19	0.33
1.11	0.23
1.23	0.26
1.05	0.23
1.24	0.39
1.09	0.24
1.2	0.3
1.23	0.33
1.14	0.23
1.29	0.23
1.15	0.25
1.05	0.18
0.92	0.18
1.15	0.11
0.75	0.07
1.11	0.22
1.22	0.37
1.38	0.38
1.25	0.38
1.28	0.42
0.85	0.13
1.1	0.23
1.26	0.31
1.17	0.31
1.14	0.26
1.13	0.23
1.11	0.26
2.19	1.08
1.43	0.3
1.13	0.25
1.04	0.27
1.09	0.18
1.14	0.14
1.08	0.16
1.38	0.36
1.3	0.27
1.45	0.37
1.18	0.31
1.11	0.21
1.22	0.4
1.52	0.75
0.86	0.09
1.44	0.6
1.36	0.39
1.51	0.49
1.3	0.4
1.08	0.22
1.02	0.15
1.5	0.44
1.8	0.37
1.32	0.38
1.31	0.31
1.54	0.32
0.95	0.13
0.87	0.13
1.53	0.34
2.19	0.81
1.34	0.38
1.3	0.49
1.39	0.64
1.3	0.35
1.65	0.73
1.42	0.52
1.09	0.22
1.38	0.22
0.96	0.09
1.15	0.23
1.17	0.24
1.35	0.34
1.26	0.26
0.5	0.01
1.32	0.49
1.24	0.3
1.11	0.29
1.32	0.29
1.28	0.4
0.89	0.03
1.6	0.42
1.55	0.64
0.85	0.11
1.13	0.17
1.09	0.24
1.51	0.4
1.44	0.37
1.22	0.37
1.51	0.62
1.33	0.34
1.46	0.67
1.46	0.42
1.72	0.62
1.41	0.44
2.08	0.65
1.4	0.37
1.06	0.13
0.53	0.03
1.26	0.27
1.79	0.49
1.21	0.19
1.03	0.18
1.46	0.67
1.11	0.22
1.12	0.29
1.77	0.56
1.08	0.13
0.67	0.01
0.65	0.03
1.56	0.34
1.53	0.38
1.05	0.02
1.2	0.12
0.79	0.02
1.66	0.27
1.57	0.54
0.9	0.08
0.62	0.01
0.57	0.01
0.93	0.02
0.51	0.01
0.77	0.09
0.62	0.01
0.74	0.01
1.14786	0.264091
41 Layer
Diameter [mm]	Volume [mm³]
0.82	0.01
0.82	0.01
1.02	0.01
0.35	0.01
0.64	0.04
0.61	0.01
0.83	0.09
0.77	0.1
0.86	0.1
0.72	0.08
0.62	0.01
0.69	0.06
1.16	0.24
1.11	0.19
0.85	0.1
0.66	0.04
0.94	0.17
0.63	0.05
0.78	0.08
0.74	0.02
0.84	0.12
0.96	0.17
0.98	0.21
0.93	0.12
1.01	0.13
0.81	0.07
0.91	0.17
0.72	0.05
0.92	0.15
0.66	0.05
1.5	0.41
0.85	0.08
0.98	0.2
0.92	0.09
0.84	0.12
1.04	0.23
1.05	0.26
0.9	0.17
0.94	0.1
1.27	0.38
0.7	0.06
0.62	0.05
1.05	0.26
1.24	0.42
0.95	0.16
1.14	0.26
0.94	0.11
0.87	0.11
1.17	0.22
1.11	0.35
1.07	0.27
1.04	0.18
1.09	0.29
0.92	0.12
0.92	0.16
0.67	0.02
1.55	0.74
1.14	0.29
1.05	0.2
1.16	0.22
0.64	0.03
0.91	0.14
1.02	0.22
1.09	0.3
1.11	0.18
0.86	0.11
1.04	0.11
1.43	0.49
1.12	0.3
1.32	0.39
1.18	0.25
1.38	0.34
0.85	0.14
0.86	0.06
1.02	0.21
1.35	0.42
1.1	0.29
1.1	0.29
1.04	0.19
1.18	0.29
0.83	0.1
1.32	0.4
1.01	0.21
1.14	0.27
1	0.1
0.96	0.13
0.99	0.21
0.76	0.08
1.24	0.37
1.13	0.16
1.29	0.25
0.91	0.13
1.23	0.3
1.44	0.26
0.85	0.06
1.17	0.25
1.05	0.14
1.03	0.18
1.04	0.17
1.26	0.34
1.21	0.25
1.01	0.18
0.51	0.01
1.19	0.33
1.27	0.36
1.45	0.34
0.64	0.03
0.88	0.18
1.17	0.18
1.5	0.37
1.08	0.18
1.55	0.54
0.96	0.15
0.93	0.12
1.15	0.18
1.56	0.43
1.3	0.31
1.67	0.51
0.63	0.01
1.04	0.18
0.9	0.09
0.96	0.15
1.71	0.71
1.53	0.62
1.14	0.29
1.48	0.62
1.26	0.28
1.06	0.2
1.63	0.56
1.84	0.6
1.37	0.21
1.07	0.16
1.27	0.29
0.91	0.04
1.31	0.3
1.56	0.58
1.2	0.21
0.97	0.06
1.01	0.2
0.84	0.09
1.11	0.19
1.34	0.41
1.53	0.62
1.6	0.54
1.48	0.35
1.26	0.26
1.43	0.58
1.32	0.29
1.3	0.37
1.18	0.23
0.49	0.02
1.46	0.44
1.23	0.27
0.62	0.05
1.35	0.34
1.42	0.58
1.23	0.4
1.46	0.42
1.69	0.56
1.14	0.03
1.2	0.36
1.07	0.2
0.66	0.01
0.89	0.05
1.47	0.64
1.34	0.18
1.36	0.39
1.02	0.13
0.98	0.1
1.22	0.23
1.3	0.35
1.3	0.36
1.33	0.23
2.12	0.64
1.79	0.71
1.75	0.65
1.15	0.07
1.66	0.79
1.62	0.62
1.39	0.41
1.31	0.41
1.26	0.23
1.42	0.53
1.52	0.53
1.51	0.5
1.24	0.34
0.84	0.05
0.93	0.01
0.9	0.06
0.8	0.02
1.17	0.1
0.78	0.02
1.34	0.16
1.31	0.15
1.15	0.21
0.67	0.01
0.96	0.02
0.81	0.01
0.98	0.01
0.72	0.01
0.8	0.02
0.85	0.01
0.54	0.01
0.94	0.01
0.73	0.01
1.09151	0.22761
40 Layer
Diameter [mm]	Volume [mm³]
0.98	0.01
0.41	0.01
0.76	0.09
0.71	0.08
0.56	0.03
0.77	0.11
0.64	0.04
0.4	0.01
1.04	0.18
0.62	0.03
1.02	0.23
0.55	0.02
0.7	0.06
0.54	0.01
0.99	0.19
0.83	0.15
0.88	0.13
0.95	0.14
1.46	0.54
1.06	0.12
1.01	0.2
1.27	0.21
1.04	0.1
0.55	0.03
0.5	0.02
1.23	0.35
1.11	0.1
0.67	0.06
0.92	0.11
0.75	0.08
1.28	0.2
1.05	0.14
1.04	0.18
0.74	0.08
1.05	0.18
0.7	0.07
1.03	0.2
1	0.21
1.07	0.1
0.96	0.16
0.91	0.14
1.14	0.17
1.22	0.31
1.16	0.26
1.31	0.37
1.16	0.28
1.27	0.24
0.82	0.12
0.89	0.07
1.26	0.22
1.05	0.16
0.7	0.06
0.98	0.14
1.11	0.24
0.79	0.09
1.01	0.05
0.97	0.22
0.93	0.12
1.43	0.28
1.07	0.27
0.92	0.11
1.3	0.46
1.17	0.24
1.11	0.18
0.75	0.05
1.11	0.29
1.16	0.39
0.81	0.09
1.14	0.2
0.92	0.1
0.85	0.13
0.92	0.19
1.33	0.19
0.99	0.16
1.01	0.26
0.93	0.21
1.1	0.2
1.28	0.17
1.19	0.24
1.19	0.14
1.1	0.13
0.82	0.07
1.12	0.32
1.15	0.18
1.07	0.24
1.08	0.23
1.18	0.3
1.26	0.32
1.37	0.53
0.87	0.06
1.14	0.21
1.2	0.29
1	0.15
1.23	0.33
1.03	0.22
1.36	0.49
1.26	0.37
1.3	0.35
1.33	0.49
1.21	0.16
1.52	0.53
1.43	0.5
1.29	0.44
1.22	0.26
0.67	0.05
1.21	0.28
1.45	0.31
1.57	0.7
1.33	0.27
1.33	0.3
0.61	0.01
1.01	0.15
1.29	0.34
1.17	0.28
0.9	0.14
1.04	0.19
1.58	0.53
1.13	0.33
0.97	0.13
1.28	0.35
1.46	0.55
0.82	0.09
1.28	0.3
1.28	0.36
1.37	0.54
1.23	0.18
1.47	0.41
0.98	0.08
2.01	1.18
1.45	0.37
1.48	0.46
1.05	0.21
1.87	0.34
1.2	0.3
1.18	0.2
1.38	0.4
1.46	0.6
1.38	0.5
1.45	0.62
1.14	0.22
1.61	0.57
2.11	0.93
1.31	0.29
0.8	0.03
0.92	0.13
1.47	0.67
1.67	0.94
1.31	0.4
1.14	0.3
1.4	0.36
1.41	0.46
1.45	0.55
1.17	0.14
1.78	0.6
1.95	0.52
1.83	0.6
1.42	0.45
1.5	0.33
2.04	0.68
1.55	0.61
0.94	0.05
1.31	0.47
1.55	0.57
1.14	0.12
1.74	0.8
0.9	0.11
1.42	0.54
1.4	0.33
1.63	0.33
1.26	0.29
2.24	0.67
0.79	0.02
1.5	0.56
1.42	0.47
1.82	0.46
1.8	0.65
0.95	0.06
0.96	0.07
0.93	0.02
1.81	0.75
0.67	0.01
1	0.02
1.43	0.18
0.87	0.04
0.65	0.01
0.66	0.01
0.75	0.01
0.86	0.01
0.61	0.01
1.14323	0.261429
39 Layer
Diameter [mm]	Volume [mm³]
0.57	0.02
0.71	0.06
0.76	0.09
0.89	0.1
0.71	0.09
0.63	0.04
0.83	0.13
0.91	0.13
1	0.19
0.99	0.15
0.57	0.01
0.93	0.15
0.65	0.04
0.64	0.04
0.97	0.13
0.57	0.04
0.59	0.03
0.94	0.19
1.11	0.16
0.89	0.15
0.99	0.17
0.74	0.07
1.04	0.22
0.81	0.12
0.8	0.11
0.71	0.05
0.93	0.18
1.15	0.26
1.04	0.21
1.04	0.28
1.28	0.37
1.25	0.2
1.04	0.24
1.15	0.25
0.97	0.08
0.95	0.1
0.98	0.21
1.14	0.16
1.38	0.41
1.26	0.34
1.21	0.38
0.98	0.17
1	0.22
0.84	0.12
1.02	0.18
1.24	0.3
0.62	0.03
1.03	0.17
1.27	0.32
0.75	0.06
0.96	0.18
1.28	0.26
1.33	0.54
1.1	0.28
0.95	0.17
1.25	0.4
0.87	0.08
0.64	0.04
1.17	0.25
1.42	0.19
1.11	0.33
1.19	0.32
1.44	0.34
0.96	0.17
1.35	0.37
0.38	0.01
1.3	0.35
1.04	0.04
1.11	0.29
1.39	0.39
1.02	0.13
1.6	0.36
1.09	0.27
0.98	0.19
0.98	0.17
1.08	0.28
1.26	0.39
0.98	0.16
0.9	0.05
0.57	0.04
1.27	0.33
1.11	0.18
1.35	0.3
1.21	0.22
1.23	0.31
1.29	0.29
1.19	0.35
1.59	0.4
1.28	0.47
1.5	0.37
1.44	0.18
1.13	0.26
1.27	0.44
1.21	0.35
1.28	0.26
1.27	0.37
0.73	0.08
1.12	0.23
1.34	0.29
1.38	0.31
1.17	0.36
1.22	0.32
1.19	0.33
1.47	0.41
1.35	0.41
1.27	0.42
0.63	0.02
1.21	0.4
1.16	0.3
1.16	0.18
1.94	0.57
1.03	0.02
1.29	0.36
1.57	0.65
1.01	0.26
1.48	0.59
1.44	0.41
1.2	0.35
0.89	0.05
1.62	0.38
1.1	0.12
1.58	0.24
1.33	0.51
1.17	0.2
1.26	0.34
1.64	0.44
1.26	0.34
1.31	0.41
1.12	0.31
1.34	0.47
1.68	0.99
1.17	0.22
1.37	0.46
1.77	0.9
1.21	0.12
1.37	0.39
2.01	0.97
1.27	0.29
0.94	0.04
1.61	0.46
1.54	0.43
1.35	0.45
1.13	0.29
1.36	0.42
1.31	0.34
1.23	0.28
1.09	0.06
1.96	0.5
1.72	0.63
1.36	0.43
1.38	0.35
0.74	0.03
1.61	0.68
1.54	0.54
1.6	0.74
1.02	0.11
1.49	0.5
1.52	0.33
1.28	0.32
1.26	0.37
1.52	0.54
1.19	0.06
1.36	0.42
1.49	0.58
1.5	0.21
1.06	0.06
1.54	0.57
1.26	0.37
1.32	0.32
1.11	0.13
1.49	0.59
1.51	0.5
1.35	0.28
1.48	0.57
1.33	0.35
0.9	0.02
1.9	0.87
1.08	0.08
1.51	0.55
1.49	0.43
0.41	0.01
1.79	0.82
0.66	0.01
0.99	0.14
0.43	0.01
1.64	0.81
0.66	0.01
0.61	0.01
1.16617	0.28234
38 Layer
Diameter [mm]	Volume [mm³]
0.52	0.02
0.45	0.01
0.91	0.12
0.83	0.13
0.82	0.13
0.88	0.13
0.69	0.07
1.03	0.24
0.9	0.12
0.69	0.06
0.92	0.16
0.64	0.04
0.77	0.11
0.98	0.2
1	0.18
0.45	0.02
0.99	0.17
0.81	0.07
0.88	0.1
0.88	0.12
0.87	0.09
0.98	0.18
1.3	0.33
0.88	0.14
0.94	0.18
0.7	0.06
1.09	0.2
0.83	0.11
0.52	0.01
1.51	0.41
1.06	0.25
0.97	0.1
0.91	0.13
0.95	0.16
1.02	0.17
1.18	0.29
0.84	0.07
0.71	0.06
0.55	0.01
0.72	0.08
1.37	0.22
1.17	0.36
0.83	0.1
0.95	0.09
0.95	0.18
1.1	0.27
1.37	0.4
0.99	0.21
0.85	0.13
1.55	0.48
1.4	0.33
0.96	0.06
0.93	0.19
1.01	0.21
1.13	0.2
1.01	0.18
1.2	0.31
1.17	0.24
0.78	0.09
1.19	0.26
1.76	0.57
1.49	0.64
1.55	0.36
0.67	0.01
0.71	0.09
1.3	0.29
0.5	0.01
0.93	0.08
1.04	0.14
1.18	0.35
1.07	0.13
1.2	0.31
0.49	0.01
1.08	0.27
1.01	0.16
0.96	0.14
1.18	0.39
0.72	0.04
0.91	0.08
1.32	0.38
1.24	0.3
1.08	0.22
1.35	0.52
1.38	0.55
1.44	0.55
1.26	0.28
1.18	0.26
1.39	0.46
1.4	0.56
1.31	0.38
1.04	0.17
1.39	0.3
1.43	0.32
1.63	0.49
1.3	0.39
0.74	0.03
1.33	0.48
1.13	0.31
0.67	0.01
0.87	0.04
1.32	0.27
1.06	0.14
1.06	0.07
1.38	0.42
1.42	0.42
1.29	0.47
1.33	0.39
1.74	0.73
1.18	0.43
1.03	0.19
1.66	0.5
1.52	0.41
1.22	0.37
1.16	0.38
1.04	0.28
0.82	0.07
1.39	0.16
1.49	0.41
1.42	0.44
1.13	0.28
1.36	0.42
0.82	0.08
1.32	0.32
1.42	0.4
1.46	0.47
1.22	0.36
1.25	0.31
1.14	0.35
1.43	0.39
1.29	0.04
1.89	1.17
1.02	0.16
1	0.07
1.38	0.57
1.32	0.5
1.39	0.57
1.3	0.36
1.24	0.35
1.57	0.26
1.58	0.69
1.67	0.55
1.39	0.5
1.35	0.32
1.28	0.29
1.97	0.73
1.38	0.5
1.2	0.16
0.65	0.02
1.7	0.58
0.67	0.04
1.28	0.17
1.84	0.69
1.72	0.59
1.35	0.26
0.73	0.02
1.48	0.41
1.33	0.43
1.59	0.41
2.02	1.08
1.37	0.4
1.42	0.29
1.42	0.52
1.09	0.17
1.28	0.41
1.4	0.42
0.72	0.04
1.4	0.5
1.39	0.61
1.52	0.57
0.82	0.05
1.47	0.55
1.49	0.41
1.15	0.25
1.2	0.29
1.56	0.64
1.52	0.55
0.56	0.01
1.3	0.34
1.31	0.31
1.26	0.07
1.65	0.68
1.51	0.52
1.59	0.53
1.82	0.92
0.44	0.02
1.47	0.14
1.49	0.63
1.61	0.7
1.41	0.51
1.58	0.69
0.51	0.01
1.63	0.5
0.86	0.08
1.66	0.71
1.59	0.68
0.55	0.01
2.05	0.87
1.53	0.61
0.64	0.01
0.82	0.03
0.6	0.01
1	0.04
1.39	0.02
0.55	0.01
0.95	0.01
0.57	0.01
0.67	0.01
1.15729	0.287874
37 Layer
Diameter [mm]	Volume [mm³]
0.82	0.09
0.76	0.09
0.89	0.13
0.48	0.01
0.69	0.06
0.59	0.03
1	0.18
0.63	0.04
0.5	0.01
0.82	0.09
1	0.17
0.84	0.07
0.5	0.02
0.82	0.07
1.02	0.21
0.77	0.06
1.3	0.37
0.78	0.1
0.91	0.15
1.32	0.48
0.7	0.05
0.92	0.13
0.58	0.01
0.96	0.2
0.7	0.02
0.63	0.04
0.93	0.13
0.78	0.08
0.83	0.12
0.71	0.04
1.05	0.21
1.25	0.2
1.08	0.17
1.35	0.43
1.12	0.33
0.85	0.13
1	0.15
1.2	0.22
0.46	0.01
0.98	0.21
1.13	0.29
0.86	0.1
0.93	0.12
0.98	0.22
0.61	0.04
0.68	0.07
0.75	0.06
1.18	0.39
0.77	0.1
1.34	0.26
1.22	0.24
0.91	0.18
1.26	0.27
0.85	0.13
1.04	0.22
1.22	0.22
1.21	0.27
0.73	0.04
1.09	0.29
1.19	0.18
1.26	0.23
0.87	0.15
1.01	0.24
0.74	0.04
0.79	0.06
1.01	0.08
1.12	0.25
1.08	0.31
1	0.21
1	0.1
1.3	0.42
1.24	0.45
1.25	0.25
1.23	0.19
1.03	0.2
0.56	0.01
1.25	0.28
2.2	0.68
1.21	0.37
1.37	0.32
0.5	0.02
1.37	0.43
1.63	0.77
1.06	0.26
1.1	0.18
1.36	0.46
0.96	0.21
1.04	0.12
1.15	0.22
0.56	0.01
0.72	0.02
0.66	0.02
1.11	0.29
0.93	0.08
1.02	0.07
1.34	0.32
1.01	0.04
1.15	0.3
1.35	0.3
1.49	0.36
1.56	0.54
1.06	0.24
1.26	0.41
0.68	0.04
1.22	0.18
1.44	0.68
1.24	0.46
0.64	0.01
1.12	0.33
1.43	0.45
1.28	0.35
1.33	0.37
0.65	0.03
1.16	0.31
1.74	0.56
1.22	0.38
1.16	0.12
1.47	0.44
1.47	0.42
0.54	0.01
1.53	0.53
0.91	0.11
1.81	0.96
0.7	0.03
0.59	0.01
0.87	0.11
1.44	0.55
1.44	0.52
1.14	0.28
1.44	0.55
1.21	0.37
1	0.21
1.48	0.5
1.63	0.5
1.54	0.42
1.45	0.53
1.21	0.09
1.51	0.61
1.41	0.52
0.94	0.07
1.59	0.64
1.68	0.93
1.15	0.21
1.43	0.46
1.14	0.22
1.78	0.73
1.55	0.95
1.62	0.64
2.01	0.54
1.33	0.14
1.7	0.66
1.55	0.68
1.6	0.81
1.51	0.49
1.92	0.6
1.58	0.47
1.73	0.69
1.59	0.45
1.48	0.48
1.32	0.39
0.62	0.01
1.57	0.8
1.67	0.59
1.65	0.58
1.04	0.07
1.23	0.31
0.73	0.01
1.7	0.71
1.43	0.62
1.88	0.75
1.14	0.13
1.5	0.5
1.21	0.16
0.98	0.05
1.1	0.11
1.75	0.77
1.79	0.86
1.78	0.67
1.4	0.54
2.01	0.48
1.43	0.52
0.64	0.02
1.58	0.55
1.74	0.73
0.86	0.04
1.52	0.38
2.74	1.06
1.73	0.73
0.7	0.02
1.24	0.29
1.52	0.61
0.46	0.01
0.5	0.01
0.59	0.01
0.61	0.01
1.77	0.35
0.52	0.01
0.82	0.02
0.54	0.01
0.85	0.01
0.88	0.01
0.88	0.01
1.14347	0.284307
36 Layer
Diameter [mm]	Volume [mm³]
0.7	0.09
0.78	0.1
0.79	0.1
0.68	0.06
0.52	0.01
1.01	0.21
0.73	0.06
1.02	0.17
0.46	0.02
0.51	0.02
1.03	0.17
0.82	0.11
0.74	0.08
0.71	0.02
0.91	0.19
1.09	0.23
0.87	0.15
0.52	0.03
0.83	0.15
0.99	0.21
0.81	0.1
1.1	0.29
0.89	0.15
0.8	0.13
0.81	0.08
1.33	0.45
0.75	0.09
1.24	0.34
1.08	0.2
0.96	0.23
1.08	0.21
0.7	0.07
1.03	0.21
0.56	0.03
0.7	0.06
0.86	0.03
1.15	0.26
0.68	0.05
0.62	0.04
0.98	0.12
0.97	0.22
0.88	0.14
0.88	0.13
1.09	0.24
0.42	0.01
1.67	0.5
0.62	0.03
0.45	0.01
0.97	0.18
1.03	0.23
0.47	0.01
0.91	0.08
1.09	0.12
0.99	0.08
0.83	0.1
0.7	0.03
0.77	0.1
0.87	0.16
1.18	0.31
1.04	0.18
1.34	0.39
1.04	0.25
0.71	0.08
1.62	0.53
1.43	0.49
0.78	0.08
0.79	0.04
1.2	0.27
1.08	0.24
1.2	0.33
0.96	0.1
1.41	0.57
0.82	0.13
1.58	0.71
0.98	0.21
1.02	0.25
1.16	0.32
1.3	0.22
1.06	0.33
1.19	0.31
1.44	0.35
1.29	0.38
0.91	0.13
1.22	0.3
1.15	0.28
0.28	0.01
1.04	0.17
1.03	0.04
1.42	0.53
1.45	0.54
1.78	1.03
1.31	0.2
0.92	0.18
1.41	0.52
1.46	0.53
1.29	0.17
0.97	0.16
1.39	0.39
1.31	0.51
1.16	0.36
1.5	0.54
0.92	0.05
1.4	0.37
1.46	0.57
1.3	0.44
1.71	0.61
1.41	0.45
0.78	0.04
0.93	0.16
0.93	0.02
1.55	0.62
0.94	0.02
1.54	0.47
1.44	0.47
1.51	0.56
1.12	0.28
1.1	0.07
0.91	0.07
1.34	0.38
1.32	0.54
0.76	0.01
1.52	0.47
1.41	0.52
1.27	0.43
1.16	0.28
0.98	0.08
1.34	0.4
1.97	0.68
1.17	0.04
1.36	0.53
1.34	0.39
1.6	0.6
1.9	1
1.4	0.45
1.32	0.45
1.41	0.38
1.64	0.58
2.18	0.8
1.66	0.58
1.39	0.61
1.53	0.62
0.87	0.05
2.08	1.03
1.42	0.55
1.67	0.57
1.16	0.31
1.28	0.35
1.52	0.73
1.49	0.62
1.8	0.96
1.59	0.69
1.75	0.64
1.43	0.49
0.69	0.01
1.35	0.24
1.56	0.52
1.58	0.75
1.45	0.13
1.63	0.75
1.12	0.11
1.74	0.62
0.99	0.08
1.65	0.72
0.63	0.01
1.7	0.76
1.49	0.44
2.14	0.72
1.48	0.5
1.67	0.84
1.91	0.81
1.86	0.99
2.28	0.79
1.37	0.25
1.81	0.74
1.22	0.25
1.16	0.03
1.16	0.14
0.74	0.01
1.62	0.35
0.71	0.01
0.76	0.01
1.22	0.04
1.19	0.02
1.21	0.04
0.85	0.01
1.09	0.01
1.01	0.01
1.16626	0.300214
35 Layer
Diameter [mm]	Volume [mm³]
0.69	0.06
0.72	0.04
0.81	0.07
0.97	0.12
0.87	0.1
0.88	0.08
1.05	0.19
0.49	0.02
0.9	0.12
1.09	0.17
0.64	0.03
0.85	0.07
0.65	0.03
0.73	0.03
0.88	0.12
0.77	0.11
0.71	0.08
0.9	0.13
0.77	0.07
0.51	0.02
0.93	0.19
0.97	0.17
0.67	0.06
1.24	0.12
1	0.21
1.52	0.71
0.87	0.11
0.75	0.01
0.95	0.22
0.48	0.02
0.72	0.1
0.92	0.16
0.56	0.03
0.65	0.07
0.91	0.12
0.91	0.16
0.8	0.08
1.13	0.21
0.59	0.01
1.03	0.19
1.29	0.29
1.07	0.26
1.54	0.6
1.14	0.18
0.61	0.01
1	0.19
0.87	0.12
1.18	0.38
1.21	0.26
1.64	0.97
1.16	0.29
1.1	0.27
1.06	0.29
1.06	0.26
0.56	0.02
1.21	0.38
1.13	0.3
1.06	0.19
1.18	0.19
1.2	0.37
1.25	0.47
1.24	0.3
0.88	0.17
0.68	0.07
0.96	0.22
1.38	0.35
1.41	0.56
1.13	0.34
0.86	0.09
1.42	0.46
1.37	0.42
0.89	0.05
1.21	0.37
1.46	0.51
1.35	0.44
0.55	0.01
1.06	0.1
1.09	0.29
1.15	0.29
1.36	0.33
1.45	0.63
1.03	0.22
1.22	0.38
1.79	0.65
0.96	0.26
1.25	0.32
0.52	0.01
1.34	0.43
1.44	0.52
1.29	0.44
0.67	0.11
1.34	0.31
0.59	0.02
1.02	0.22
1.23	0.51
0.9	0.06
0.41	0.01
1	0.23
0.9	0.21
1.13	0.28
1.21	0.22
1.12	0.28
1.49	0.66
1.4	0.57
1.34	0.44
1.39	0.23
1.42	0.6
1.5	0.65
1.53	0.59
1.3	0.33
1.28	0.27
1.49	0.68
1.09	0.22
0.67	0.02
1.56	0.5
1.3	0.5
1.62	0.67
1.34	0.24
1.55	0.63
1.42	0.5
1.17	0.26
1.41	0.51
1.24	0.36
1.78	0.93
1.44	0.55
1.41	0.43
1.41	0.58
1.39	0.42
0.78	0.02
0.53	0.01
1.67	0.81
1.59	0.61
1.46	0.43
1.57	0.54
0.53	0.01
1.57	0.71
1.42	0.46
1.47	0.48
0.63	0.02
2	0.78
1.56	0.47
1.66	0.88
0.53	0.01
1.5	0.63
1.65	0.55
1.37	0.52
1.68	0.87
1.39	0.41
2.31	0.89
1.28	0.41
2	0.57
1.83	0.52
1.5	0.63
0.73	0.01
0.63	0.01
0.58	0.01
1.56	0.47
1.38	0.17
0.66	0.01
0.53	0.01
0.81	0.01
0.52	0.01
1.11778	0.295556
34 Layer
Diameter [mm]	Volume [mm³]
0.49	0.01
0.83	0.08
0.43	0.01
0.92	0.12
0.6	0.05
0.79	0.06
0.98	0.15
1	0.21
0.66	0.06
0.96	0.13
0.84	0.07
0.64	0.04
1.23	0.42
0.9	0.14
0.52	0.02
0.69	0.05
1.17	0.29
0.97	0.16
0.93	0.18
0.97	0.16
0.82	0.11
[truncated: 3,791 more rows]
